# Supplementary material for: Efficacy and Predictability of Cyclin-Dependent Kinase 4/6 Inhibitors in HER2-Positive Breast Cancer
Source: Cancers (Basel). 2025 Aug 26;17(17):2788. doi: 10.3390/cancers17172788 (PMC12427547; doi:10.3390/cancers17172788)
Supplement: Supplementary file 1 [file cancers-17-02788-s001.zip]

Archive with 2 entries (2 files):
- Table S1. drug classes.pdf
- Table S2. abbreviations.pdf
